# Supplementary material for: Effects of Bafa Wubu and He-Style Tai Chi exercise training on physical fitness of overweight male university students: A randomized controlled trial
Source: PLoS One. 2024 Jan 19;19(1):e0297117. doi: 10.1371/journal.pone.0297117 (PMC10798526; doi:10.1371/journal.pone.0297117)
Supplement: S4 File — (XLSX) [file pone.0297117.s004.xlsx]

## Sheet: Sheet1
		Flexibility(cm)		Strength				Static balance												Y-Balance												6MWT
Groups	Subject							Legs stand(scores)				Single-leg stand				Tandem stand(scores)				Right leg (cm)						Left leg (cm)						(meter)
				Upper limb(kg)		Lower limb（min）		Stable groud		Soft cushion		Stable groud		Soft cushion		Stable groud		Soft cushion		Anterior		Posteromedial		Posterolateral		Anterior		Posteromedial		Posterolateral		Pre	Post
BW-TCG		Pre	Post	Pre	Post	Pre	Post	Pre	Post	Pre	Post	Pre	Post	Pre	Post	Pre	Post	Pre	Post	Pre	Post	Pre	Post	Pre	Post	Pre	Post	Pre	Post	Pre	Post
	subject 1	15	18	43	42	164	182	0	0	0	0	2	1	2	1	0	1	2	1	64	68	98	108	91	100	64	69	102	104	84	95	361	366
	subject 2	10	14	36	41	113	149	0	0	0	0	1	0	2	2	1	1	3	1	60	65	95	108	93	100	64	70	86	108	94	108	524	513
	subject 3	19	20	41	40	70	115	0	0	0	0	0	1	4	1	1	0	2	1	60	67	88	97	89	98	58	69	110	111	106	113	375	374
	subject 4	10	13	36	35	68	96	0	0	0	0	1	0	4	2	1	1	2	0	63	60	102	108	93	96	64	66	102	108	92	101	452	518
	subject 5	6	10	47	47	116	159	0	0	0	0	5	3	6	8	3	2	4	2	63	71	103	108	77	116	64	66	90	104	96	107	397	520
	subject 6	10	12	38	39	132	163	0	0	0	0	2	0	3	1	2	1	2	2	52	57	98	106	99	106	62	68	98	102	92	103	425	433
	subject 7	19	21	47	45	98	128	0	0	0	0	0	1	1	0	0	0	1	1	68	72	106	114	91	102	62	74	114	119	86	96	374	378
	subject 8	14	16	48	48	112	158	0	0	0	0	2	0	2	1	2	1	3	1	58	65	102	112	93	103	54	65	106	107	106	112	452	443
	subject 9	5	9	38	39	146	154	0	0	0	0	4	1	5	2	3	1	3	2	60	67	86	97	91	102	58	66	94	95	86	96	424	430
	subject 10	10	15	45	45	80	110	0	0	0	0	3	2	5	3	2	2	3	3	60	66	98	104	91	98	60	67	90	94	94	103	424	435
	subject 11	11	14	50	50	95	132	0	0	0	0	7	6	6	4	4	2	2	1	66	71	112	117	101	107	62	68	104	105	101	107	424	435
	subject 12	9	13	39	40	89	112	0	0	0	0	1	4	1	2	3	1	4	2	60	66	110	108	101	98	62	68	104	110	101	99	424	519
	subject 13	13	18	37	35	93	128	0	0	0	0	2	1	2	0	0	0	1	1	64	67	98	108	91	102	64	71	102	103	84	92	374	386
	subject 14	11	13	48	46	85	82	0	0	0	0	1	0	5	2	2	1	2	0	54	60	104	115	99	114	62	63	104	107	101	107	416	463
	subject 15	12	15	35	41	97	136	0	0	0	0	5	3	6	3	2	2	3	1	78	82	112	114	85	107	70	78	94	115	89	111	394	513
	subject 16	11	13	43	45	98	104	0	0	0	0	1	1	3	0	2	1	3	2	52	56	96	108	101	93	56	61	102	102	100	99	492	425
	subject 17	19	21	35	37	86	112	0	0	0	0	1	1	2	1	1	0	2	1	58	65	106	120	87	100	64	77	92	117	94	108	405	434
	subject 18	6	9	43	38	98	118	0	0	0	0	2	1	2	0	1	1	1	2	68	70	102	120	99	120	74	70	110	122	98	119	364	388
	subject 19	10	12	46	46	106	107	0	0	0	0	0	1	2	0	2	0	3	1	73	68	87	97	95	106	72	61	106	105	76	106	364	429
	subject 20	10	17	38	40	132	159	0	0	0	0	7	3	6	3	1	0	3	2	66	64	112	116	101	111	64	68	125	111	108	108	425	463
	subject 21	13	16	41	40	124	158	0	0	0	0	3	0	4	3	3	1	4	3	55	68	102	107	90	95	53	60	98	100	87	102	417	450
	subject 22	7	11	38	36	116	147	0	0	0	0	1	1	2	2	0	1	2	1	68	72	106	111	97	104	67	72	104	104	92	98	424	444
	subject 23	15	18	40	38	128	148	0	0	0	0	2	0	3	1	2	0	2	1	65	68	98	102	90	98	63	68	95	98	87	93	352	346
	subject 24	17	21	43	44	95	108	0	0	0	0	1	1	3	2	3	1	2	2	60	65	108	112	100	107	58	65	102	105	94	100	428	425
	subject 25	12	16	39	40	88	143	0	0	0	0	3	2	4	3	4	3	3	3	55	58	98	108	90	98	58	63	95	98	88	95	374	387
	subject 26	18	18	44	45	119	157	0	0	0	0	4	3	5	3	3	1	2	3	58	64	112	117	103	112	61	68	108	110	97	104	471	462
	subject 27	16	19	35	35	121	148	0	0	0	0	3	3	4	4	2	2	3	1	64	65	90	93	80	86	60	64	85	89	78	84	438	434
TH-TCG
	subject 1	10	16	48	46	123	146	0	0	0	0	1	1	3	2	1	1	2	1	58	64	104	106	95	99	57	61	90	96	84	95	472	451
	subject 2	8	14	50	51	132	169	0	0	0	0	2	1	3	1	2	1	3	1	58	62	106	105	92	94	57	64	102	107	96	104	472	449
	subject 3	14	18	42	42	150	238	0	0	0	0	3	2	2	1	2	0	1	1	66	77	116	120	106	118	67	76	112	113	102	112	450	590
	subject 4	11	17	34	35	147	182	0	0	0	0	1	1	1	2	1	1	2	1	66	70	103	110	91	99	59	67	106	113	97	108	325	441
	subject 5	15	18	37	35	82	128	0	0	0	0	2	1	3	1	2	1	3	1	60	76	102	126	89	98	59	76	104	112	86	97	356	492
	subject 6	12	16	41	43	74	119	0	0	0	0	1	0	1	1	2	1	2	1	53	62	99	104	82	89	61	79	89	100	84	99	333	497
	subject 7	11	15	45	41	105	152	0	0	0	0	2	1	2	2	3	1	2	1	69	78	102	106	95	107	65	68	98	107	95	107	360	493
	subject 8	12	18	36	35	113	132	0	0	0	0	1	0	1	2	1	1	2	0	54	70	103	107	84	90	63	75	106	116	97	109	382	393
	subject 9	9	15	42	38	127	205	0	0	0	0	1	1	2	0	1	0	2	2	61	74	92	113	88	97	60	76	105	112	88	102	548	632
	subject 10	8	12	46	44	98	138	0	0	0	0	2	1	1	2	1	1	3	1	62	70	110	118	99	108	63	68	98	109	88	100	431	521
	subject 11	5	9	40	41	113	144	0	0	0	0	3	1	3	1	3	2	4	2	70	74	117	122	108	116	63	66	112	125	102	112	364	353
	subject 12	13	17	43	42	122	183	0	0	0	0	2	2	1	0	1	0	2	1	70	76	114	120	106	114	73	77	112	117	98	110	406	358
	subject 13	8	14	52	50	80	104	0	0	0	0	3	1	5	2	1	0	3	1	57	68	106	112	97	105	61	66	100	105	93	105	426	441
	subject 14	13	15	48	49	117	139	0	0	0	0	2	1	4	1	2	1	3	1	64	68	107	112	98	108	61	64	112	118	108	112	318	371
	subject 15	11	15	57	55	121	150	0	0	0	0	2	1	4	1	1	0	3	1	60	66	104	118	92	108	65	70	102	114	98	109	346	353
	subject 16	8	16	38	40	116	129	0	0	0	0	1	1	2	0	0	1	2	1	54	64	102	108	98	106	59	70	100	108	92	103	242	291
	subject 17	12	15	42	40	62	88	0	0	0	0	3	2	4	2	1	1	2	1	64	74	106	116	100	114	59	67	100	102	80	97	414	496
	subject 18	8	13	33	35	43	79	0	0	0	0	2	0	4	1	2	1	3	2	61	66	112	114	98	107	67	70	102	108	91	105	314	471
	subject 19	9	15	34	38	130	158	0	0	0	0	1	0	4	1	2	2	2	1	56	60	102	106	90	101	49	60	102	104	100	110	433	483
	subject 20	12	16	36	35	66	109	0	0	0	0	3	1	4	2	2	1	3	1	62	68	100	116	89	98	68	74	98	110	92	106	386	481
	subject 21	9	15	29	30	98	120	0	0	0	0	1	1	4	2	1	1	2	1	66	74	106	108	98	103	67	72	102	114	93	105	345	429
	subject 22	13	17	42	41	153	169	0	0	0	0	1	2	3	1	1	0	1	1	58	62	104	106	96	99	59	66	114	116	102	111	364	372
	subject 23	14	19	47	45	138	172	0	0	0	0	2	1	3	0	2	1	3	2	65	70	102	120	100	114	67	76	103	120	95	105	365	497
	subject 24	12	17	38	40	143	168	0	0	0	0	3	1	4	3	2	2	4	3	53	60	97	102	82	87	58	67	89	98	81	93	343	440
	subject 25	19	23	41	40	125	155	0	0	0	0	2	2	2	1	1	0	2	1	60	73	91	102	86	94	60	70	95	102	88	100	548	532
	subject 26	21	22	43	41	115	158	0	0	0	0	1	1	1	1	1	0	2	1	56	66	106	111	98	105	61	65	100	108	95	109	436	443
	subject 27	17	19	45	45	100	154	0	0	0	0	2	0	1	2	1	1	3	2	59	64	104	107	95	104	59	67	102	108	92	105	342	458
CG
	subject 1	14	13	53	51	117	123	0	0	0	0	1	1	3	3	1	0	2	2	59	61	104	107	102	101	63	64	106	104	101	97	363	364
	subject 2	13	15	47	48	110	109	0	0	0	0	1	2	3	2	1	1	2	1	73	70	94	93	89	88	67	65	101	104	96	97	373	377
	subject 3	8	7	51	50	118	116	0	0	0	0	2	2	2	3	2	1	3	3	62	63	93	95	84	88	69	70	100	103	96	93	365	354
	subject 4	4	6	56	55	104	116	0	0	0	0	1	1	4	4	2	2	2	2	52	51	97	96	87	92	52	54	103	106	94	97	367	368
	subject 5	7	8	46	47	122	127	0	0	0	0	1	1	2	1	1	1	1	2	60	60	103	106	99	98	59	58	105	109	102	99	366	370
	subject 6	12	11	40	40	106	104	0	0	0	0	2	2	3	3	1	2	2	3	51	52	110	108	97	96	53	55	97	103	93	94	352	334
	subject 7	5	7	50	50	114	121	0	0	0	0	1	1	2	3	1	1	2	1	61	60	102	105	90	93	56	57	101	100	91	89	365	368
	subject 8	10	12	50	49	100	96	0	0	0	0	3	4	5	4	3	2	3	3	45	50	104	104	95	95	51	51	96	101	85	87	390	389
	subject 9	20	19	53	54	88	90	0	0	0	0	2	1	2	2	1	1	1	2	70	70	110	111	97	100	66	64	103	101	98	97	506	511
	subject 10	16	18	46	45	120	118	0	0	0	0	1	0	3	4	1	2	2	2	59	58	101	104	99	98	61	63	100	104	94	95	436	435
	subject 11	17	16	60	58	122	117	0	0	0	0	2	3	2	1	2	1	3	3	68	70	107	108	97	100	73	71	113	111	100	97	434	417
	subject 12	10	12	38	39	116	110	0	0	0	0	1	1	2	2	1	2	1	1	62	60	107	109	102	105	56	57	107	109	89	93	434	424
	subject 13	24	22	52	51	93	106	0	0	0	0	0	1	1	2	1	1	0	1	59	56	111	110	106	105	74	72	106	106	101	97	508	494
	subject 14	9	10	51	50	86	97	0	0	0	0	3	3	4	5	3	3	4	5	58	56	91	93	84	85	64	63	96	97	92	94	314	322
	subject 15	6	5	38	38	109	98	0	0	0	0	3	4	5	5	2	1	3	4	52	53	99	97	82	88	57	57	88	86	93	95	395	381
	subject 16	10	12	41	40	98	90	0	0	0	0	2	1	2	2	1	2	1	1	58	58	111	114	105	105	65	64	99	104	95	97	314	321
	subject 17	19	18	31	33	113	122	0	0	0	0	1	1	2	2	1	1	2	1	68	66	101	104	91	92	62	64	95	94	87	88	488	492
	subject 18	12	12	32	31	103	105	0	0	0	0	1	0	3	2	1	2	2	2	60	61	97	97	93	92	59	59	108	111	93	97	412	392
	subject 19	17	18	48	45	115	120	0	0	0	0	2	2	3	4	1	1	2	1	56	53	87	87	78	80	61	62	102	104	93	90	409	414
	subject 20	10	10	48	49	120	110	0	0	0	0	1	1	2	3	1	1	1	1	64	63	107	106	95	97	57	55	94	96	89	91	410	416
	subject 21	6	5	37	35	105	108	0	0	0	0	5	4	5	4	2	2	3	3	58	61	89	93	82	86	59	61	94	97	87	88	302	305
	subject 22	8	9	38	37	79	80	0	0	0	0	2	2	4	4	2	1	2	2	69	70	109	107	101	102	73	74	106	106	102	102	430	421
	subject 23	11	10	41	41	88	95	0	0	0	0	0	1	6	6	3	2	3	3	73	72	103	102	93	98	67	65	106	108	100	100	302	304
	subject 24	12	12	51	50	104	105	0	0	0	0	1	1	2	1	1	1	1	1	64	63	107	105	97	95	75	74	105	106	102	99	408	395
	subject 25	8	6	42	42	98	95	0	0	0	0	0	1	5	3	2	2	3	2	61	60	99	97	89	92	71	72	102	101	95	93	430	435
	subject 26	5	6	36	35	106	111	0	0	0	0	4	4	5	5	3	4	4	5	61	60	91	93	84	85	59	59	92	96	87	89	430	424
	subject 27	12	11	40	41	99	100	0	0	0	0	1	1	3	2	1	0	2	2	69	71	105	107	94	95	64	66	106	105	95	96	385	397
